# Supplementary material for: Ready-to-Use or Ready-to-Adapt: Can the Self-Healing Potential of Bacillus licheniformis Be Modified?
Source: Bioengineering (Basel). 2026 Apr 24;13(5):495. doi: 10.3390/bioengineering13050495 (PMC13203228; doi:10.3390/bioengineering13050495)
Supplement: Supplementary file 1 [file bioengineering-13-00495-s001.zip › Table S2.csv]

Run	Bacterial strain	Sample	Time	pHinitial	Urea (g/L)	NaCl (%)	Bacterial concentration			Survival rate			Lag time			µmax			Urease activity			NH4			?pH			pHfinal			CaCO3			Precipitation rate			Average crystal size			Cell electronegativity			Cell hydrophobicity			Aggregation
1	Natural	1	24	8.5	10	4	7.383	±	0.166	93.700	±	1.127	2.987	±	0.469	0.538	±	0.015	4.493	±	0.410	6.837	±	0.852	0.657	±	0.060	9.157	±	0.060	26.900	±	7.363	1.120	±	0.308	3.100	±	0.165	-11.343	±	1.291	21.300	±	0.854	12.900	±	1.637
2	Natural	1	48	8.5	10	4	8.120	±	0.161	94.833	±	2.491	2.987	±	0.469	0.538	±	0.015	4.510	±	0.215	8.137	±	0.311	0.670	±	0.115	9.170	±	0.115	32.000	±	2.869	0.667	±	0.060	2.993	±	0.347	-12.243	±	1.582	21.900	±	4.204	13.467	±	0.058
3	Natural	1	72	8.5	10	4	8.417	±	0.170	96.433	±	3.371	2.987	±	0.469	0.538	±	0.015	4.010	±	0.433	8.130	±	1.143	0.540	±	0.180	9.040	±	0.180	40.867	±	4.737	0.568	±	0.066	2.757	±	0.794	-12.620	±	1.208	20.733	±	3.420	15.900	±	0.436
4	Natural	2	24	8.5	50	4	7.317	±	0.188	96.467	±	0.551	3.763	±	0.558	0.457	±	0.035	7.230	±	0.872	11.137	±	0.341	1.027	±	0.040	9.527	±	0.040	37.233	±	8.732	1.552	±	0.364	3.927	±	0.152	-13.003	±	0.922	26.700	±	2.982	14.067	±	2.850
5	Natural	2	48	8.5	50	4	7.727	±	0.055	96.300	±	1.706	3.763	±	0.558	0.457	±	0.035	7.670	±	0.229	13.893	±	0.607	1.293	±	0.108	9.793	±	0.108	41.500	±	10.936	0.865	±	0.227	3.330	±	0.684	-12.920	±	1.373	24.400	±	2.078	16.233	±	0.757
6	Natural	2	72	8.5	50	4	8.147	±	0.137	94.733	±	2.386	3.763	±	0.558	0.457	±	0.035	8.553	±	0.450	16.143	±	1.710	1.510	±	0.100	10.010	±	0.100	71.200	±	4.636	0.989	±	0.065	5.367	±	0.857	-10.127	±	1.080	24.300	±	0.985	18.967	±	0.757
7	Natural	3	24	10.5	10	4	7.493	±	0.038	94.167	±	1.258	3.107	±	0.343	0.512	±	0.020	3.343	±	0.781	9.343	±	0.400	0.503	±	0.155	11.003	±	0.155	34.900	±	6.751	1.453	±	0.281	4.367	±	0.343	-19.693	±	2.189	18.700	±	2.352	15.333	±	4.278
8	Natural	3	48	10.5	10	4	8.080	±	0.079	93.500	±	2.163	3.107	±	0.343	0.512	±	0.020	3.997	±	0.413	8.527	±	0.751	0.590	±	0.185	11.090	±	0.185	39.867	±	8.433	0.830	±	0.176	3.533	±	0.786	-21.103	±	2.334	19.700	±	6.509	15.333	±	1.955
9	Natural	3	72	10.5	10	4	8.103	±	0.065	95.267	±	1.677	3.107	±	0.343	0.512	±	0.020	4.117	±	0.890	8.337	±	1.910	0.733	±	0.124	11.233	±	0.124	63.867	±	14.115	0.887	±	0.196	5.170	±	1.061	-20.800	±	0.499	22.867	±	1.012	17.233	±	2.577
10	Natural	4	24	10.5	50	4	7.250	±	0.303	93.733	±	0.666	3.637	±	0.455	0.495	±	0.021	9.623	±	0.607	15.077	±	1.114	1.167	±	0.025	11.667	±	0.025	51.133	±	9.957	2.131	±	0.414	4.367	±	0.922	-20.420	±	0.210	26.567	±	2.650	17.933	±	2.831
11	Natural	4	48	10.5	50	4	8.013	±	0.170	96.767	±	0.115	3.637	±	0.455	0.495	±	0.021	12.880	±	0.384	20.850	±	1.016	1.813	±	0.126	12.313	±	0.126	99.200	±	11.386	2.067	±	0.238	6.577	±	0.961	-22.180	±	2.798	25.167	±	3.252	15.700	±	5.522
12	Natural	4	72	10.5	50	4	8.150	±	0.178	96.600	±	0.985	3.637	±	0.455	0.495	±	0.021	11.833	±	0.191	26.977	±	1.153	2.370	±	0.036	12.500	±	0.000	170.400	±	12.205	2.367	±	0.169	8.113	±	0.763	-21.607	±	0.835	23.067	±	1.762	24.267	±	2.601
13	Natural	5	24	8.5	30	1	7.563	±	0.158	95.467	±	2.316	2.997	±	0.425	0.526	±	0.019	5.207	±	0.916	8.320	±	1.381	0.747	±	0.129	9.247	±	0.129	39.300	±	9.007	1.637	±	0.376	4.057	±	1.554	-8.417	±	1.688	20.467	±	2.673	17.167	±	2.101
14	Natural	5	48	8.5	30	1	8.453	±	0.087	93.467	±	1.650	2.997	±	0.425	0.526	±	0.019	6.067	±	0.511	9.700	±	1.029	0.837	±	0.049	9.337	±	0.049	37.367	±	9.713	0.778	±	0.202	3.817	±	1.381	-9.343	±	0.565	16.233	±	3.365	12.767	±	1.069
15	Natural	5	72	8.5	30	1	8.380	±	0.312	95.167	±	1.550	2.997	±	0.425	0.526	±	0.019	6.160	±	0.357	12.597	±	0.648	1.063	±	0.182	9.563	±	0.182	55.300	±	5.724	0.768	±	0.079	4.073	±	1.091	-9.270	±	1.285	21.167	±	3.153	16.067	±	4.150
16	Natural	6	24	8.5	30	7	6.997	±	0.380	93.433	±	3.313	4.430	±	0.115	0.447	±	0.011	5.913	±	0.295	8.313	±	0.890	0.633	±	0.060	9.133	±	0.060	34.633	±	11.598	1.442	±	0.483	2.600	±	0.898	-14.237	±	0.372	30.500	±	2.265	15.933	±	2.136
17	Natural	6	48	8.5	30	7	7.937	±	0.191	95.100	±	2.100	4.430	±	0.115	0.447	±	0.011	5.653	±	0.365	10.033	±	0.852	0.910	±	0.167	9.410	±	0.167	33.800	±	10.124	0.704	±	0.212	3.997	±	0.788	-14.880	±	1.064	28.033	±	0.451	16.500	±	2.343
18	Natural	6	72	8.5	30	7	7.950	±	0.181	94.833	±	1.079	4.430	±	0.115	0.447	±	0.011	5.970	±	0.446	11.357	±	1.501	1.050	±	0.010	9.550	±	0.010	49.133	±	5.853	0.682	±	0.081	3.960	±	1.325	-16.020	±	2.048	29.700	±	3.568	16.900	±	1.803
19	Natural	7	24	10.5	30	1	7.500	±	0.167	92.767	±	2.201	2.873	±	0.261	0.530	±	0.015	6.820	±	0.914	9.507	±	0.973	0.787	±	0.042	11.287	±	0.042	29.933	±	4.496	1.247	±	0.188	3.693	±	0.500	-18.423	±	0.925	18.467	±	4.278	14.467	±	1.804
20	Natural	7	48	10.5	30	1	8.207	±	0.188	95.000	±	1.825	2.873	±	0.261	0.530	±	0.015	8.400	±	0.087	12.740	±	0.484	1.223	±	0.064	11.723	±	0.064	64.067	±	7.514	1.335	±	0.157	4.660	±	1.327	-18.870	±	0.593	20.200	±	2.364	18.100	±	1.473
21	Natural	7	72	10.5	30	1	8.270	±	0.255	94.667	±	1.960	2.873	±	0.261	0.530	±	0.015	7.157	±	0.269	15.923	±	1.235	1.533	±	0.158	12.033	±	0.158	111.833	±	3.683	1.553	±	0.051	7.050	±	0.577	-18.447	±	1.771	19.833	±	3.386	19.067	±	2.438
22	Natural	8	24	10.5	30	7	6.953	±	0.110	96.267	±	1.457	4.313	±	0.215	0.474	±	0.043	6.707	±	0.204	10.737	±	0.408	0.910	±	0.053	11.410	±	0.053	37.300	±	12.995	1.553	±	0.541	4.423	±	0.361	-23.203	±	0.804	30.667	±	1.250	15.200	±	1.908
23	Natural	8	48	10.5	30	7	7.977	±	0.123	95.400	±	1.825	4.313	±	0.215	0.474	±	0.043	8.447	±	0.205	14.283	±	0.942	1.220	±	0.278	11.720	±	0.278	55.833	±	0.850	1.163	±	0.018	4.817	±	0.558	-23.443	±	1.498	27.833	±	1.401	10.933	±	3.329
24	Natural	8	72	10.5	30	7	8.043	±	0.061	95.100	±	0.854	4.313	±	0.215	0.474	±	0.043	8.417	±	0.981	16.490	±	1.066	1.490	±	0.210	11.990	±	0.210	87.333	±	8.978	1.213	±	0.125	6.383	±	0.802	-24.873	±	0.842	30.933	±	3.525	21.633	±	1.484
25	Natural	9	24	9.5	10	1	7.190	±	0.061	94.967	±	2.155	4.270	±	0.190	0.463	±	0.047	3.680	±	0.907	8.983	±	0.860	0.710	±	0.066	10.210	±	0.066	42.333	±	9.215	1.764	±	0.384	4.383	±	1.554	-13.810	±	2.245	28.767	±	2.026	13.267	±	2.511
26	Natural	9	48	9.5	10	1	8.027	±	0.336	95.300	±	0.889	4.270	±	0.190	0.463	±	0.047	4.557	±	0.731	7.813	±	0.375	0.537	±	0.138	10.037	±	0.138	49.767	±	5.672	1.036	±	0.118	3.750	±	1.300	-12.767	±	0.905	26.233	±	2.747	17.700	±	2.594
27	Natural	9	72	9.5	10	1	8.150	±	0.147	95.300	±	2.291	4.270	±	0.190	0.463	±	0.047	3.760	±	0.636	8.837	±	0.159	0.650	±	0.137	10.150	±	0.137	58.733	±	7.508	0.816	±	0.104	4.367	±	0.941	-14.913	±	0.645	28.833	±	2.894	18.667	±	3.745
28	Natural	10	24	9.5	10	7	7.263	±	0.450	95.567	±	1.629	3.527	±	0.586	0.525	±	0.018	3.630	±	0.132	8.410	±	2.914	0.517	±	0.040	10.017	±	0.040	34.300	±	6.963	1.429	±	0.289	3.300	±	0.947	-17.360	±	0.954	21.433	±	4.619	13.233	±	3.828
29	Natural	10	48	9.5	10	7	7.940	±	0.197	97.533	±	3.213	3.527	±	0.586	0.525	±	0.018	4.327	±	0.825	7.307	±	1.245	0.733	±	0.145	10.233	±	0.145	37.367	±	9.642	0.778	±	0.201	3.633	±	0.654	-17.967	±	0.594	22.400	±	0.964	15.667	±	0.839
30	Natural	10	72	9.5	10	7	8.343	±	0.205	94.900	±	1.253	3.527	±	0.586	0.525	±	0.018	3.857	±	0.506	7.043	±	0.437	0.640	±	0.147	10.140	±	0.147	44.600	±	6.010	0.620	±	0.084	4.207	±	0.601	-20.003	±	0.947	23.800	±	2.666	17.233	±	2.977
31	Natural	11	24	9.5	50	1	7.390	±	0.178	94.167	±	0.723	3.773	±	0.290	0.543	±	0.011	10.137	±	0.356	13.237	±	1.023	1.263	±	0.204	10.763	±	0.204	44.400	±	4.789	1.851	±	0.200	4.180	±	1.113	-14.473	±	2.003	24.300	±	1.054	14.700	±	1.970
32	Natural	11	48	9.5	50	1	8.100	±	0.241	94.667	±	1.692	3.773	±	0.290	0.543	±	0.011	12.460	±	0.396	18.767	±	0.586	1.673	±	0.042	11.173	±	0.042	78.733	±	9.680	1.641	±	0.202	5.697	±	1.637	-14.120	±	1.359	25.967	±	4.438	16.000	±	2.128
33	Natural	11	72	9.5	50	1	8.477	±	0.211	95.500	±	2.696	3.773	±	0.290	0.543	±	0.011	12.317	±	0.793	26.410	±	0.547	2.270	±	0.044	11.770	±	0.044	146.500	±	9.460	2.035	±	0.131	7.797	±	0.737	-12.580	±	2.166	23.133	±	2.060	21.367	±	2.329
34	Natural	12	24	9.5	50	7	7.197	±	0.012	95.033	±	2.759	4.203	±	0.244	0.484	±	0.021	9.543	±	0.153	15.003	±	2.065	1.117	±	0.163	10.617	±	0.163	41.100	±	6.006	1.712	±	0.250	3.893	±	0.949	-19.400	±	1.871	29.600	±	1.769	16.500	±	2.234
35	Natural	12	48	9.5	50	7	7.963	±	0.144	94.300	±	0.265	4.203	±	0.244	0.484	±	0.021	12.233	±	1.153	19.940	±	1.898	1.720	±	0.072	11.220	±	0.072	66.367	±	11.330	1.383	±	0.237	5.487	±	0.497	-18.270	±	1.149	26.833	±	2.838	16.900	±	1.947
36	Natural	12	72	9.5	50	7	8.137	±	0.280	97.767	±	0.611	4.203	±	0.244	0.484	±	0.021	11.470	±	0.400	25.373	±	1.110	2.377	±	0.110	11.877	±	0.110	123.167	±	8.105	1.710	±	0.113	6.097	±	0.431	-20.030	±	2.431	26.133	±	2.822	21.300	±	1.212
37	Natural	13	24	9.5	30	4	7.717	±	0.136	94.333	±	2.730	2.607	±	0.366	0.576	±	0.008	7.140	±	0.349	9.930	±	1.165	0.860	±	0.106	10.360	±	0.106	51.600	±	9.417	2.151	±	0.393	3.783	±	0.565	-16.590	±	0.580	20.100	±	4.949	15.233	±	1.305
38	Natural	13	48	9.5	30	4	8.070	±	0.346	95.700	±	3.897	2.607	±	0.366	0.576	±	0.008	8.050	±	0.887	12.463	±	0.538	1.227	±	0.110	10.727	±	0.110	53.400	±	3.537	1.112	±	0.074	4.263	±	0.306	-16.887	±	0.901	19.000	±	2.787	12.467	±	3.496
39	Natural	13	72	9.5	30	4	8.243	±	0.067	94.300	±	0.173	2.607	±	0.366	0.576	±	0.008	8.130	±	0.408	17.090	±	0.548	1.543	±	0.080	11.043	±	0.080	87.500	±	3.923	1.215	±	0.055	6.453	±	0.372	-15.963	±	0.927	20.200	±	0.755	19.833	±	2.250
40	Natural	14	24	9.5	30	4	7.687	±	0.186	93.633	±	1.350	3.053	±	0.471	0.570	±	0.014	6.860	±	0.338	10.877	±	2.424	0.830	±	0.066	10.330	±	0.066	41.000	±	3.724	1.709	±	0.155	3.760	±	0.377	-17.627	±	0.939	16.833	±	3.009	11.733	±	1.557
41	Natural	14	48	9.5	30	4	8.243	±	0.095	94.867	±	2.183	3.053	±	0.471	0.570	±	0.014	8.073	±	0.315	15.127	±	0.885	1.160	±	0.053	10.660	±	0.053	70.233	±	7.976	1.463	±	0.166	5.490	±	0.557	-15.960	±	0.442	17.633	±	2.101	19.400	±	2.030
42	Natural	14	72	9.5	30	4	8.473	±	0.076	95.033	±	1.762	3.053	±	0.471	0.570	±	0.014	8.140	±	0.685	16.857	±	1.030	1.350	±	0.123	10.850	±	0.123	86.367	±	5.579	1.200	±	0.078	5.800	±	0.982	-17.920	±	1.144	17.267	±	3.235	14.767	±	3.972
43	Natural	15	24	9.5	30	4	7.477	±	0.118	94.767	±	3.467	3.327	±	0.319	0.534	±	0.009	7.067	±	0.680	9.903	±	0.902	0.793	±	0.045	10.293	±	0.045	41.233	±	6.490	1.719	±	0.272	2.977	±	0.988	-17.260	±	1.271	20.167	±	2.597	14.300	±	0.721
44	Natural	15	48	9.5	30	4	8.063	±	0.049	95.733	±	0.874	3.327	±	0.319	0.534	±	0.009	8.170	±	0.190	13.847	±	2.319	1.337	±	0.097	10.837	±	0.097	54.067	±	8.767	1.126	±	0.182	4.390	±	0.101	-17.903	±	1.827	20.167	±	2.003	16.867	±	1.464
45	Natural	15	72	9.5	30	4	8.117	±	0.160	93.833	±	1.266	3.327	±	0.319	0.534	±	0.009	7.843	±	1.056	17.487	±	0.482	1.363	±	0.140	10.863	±	0.140	78.267	±	4.479	1.087	±	0.062	5.120	±	0.961	-17.240	±	3.171	20.667	±	2.479	17.667	±	2.570
46	UV-A	1	24	8.5	10	4	7.487	±	0.351	88.067	±	0.252	3.203	±	0.110	0.519	±	0.043	3.893	±	0.632	7.177	±	0.979	0.547	±	0.047	9.047	±	0.047	38.500	±	10.530	1.604	±	0.437	3.207	±	0.345	-12.337	±	0.987	28.033	±	0.874	18.400	±	1.758
47	UV-A	1	48	8.5	10	4	8.217	±	0.103	87.600	±	1.572	3.203	±	0.110	0.519	±	0.043	4.313	±	1.106	9.857	±	0.411	0.583	±	0.072	9.083	±	0.072	38.333	±	3.329	0.798	±	0.069	3.483	±	0.206	-13.660	±	1.785	27.700	±	2.972	20.000	±	1.908
48	UV-A	1	72	8.5	10	4	8.390	±	0.360	90.833	±	1.950	3.203	±	0.110	0.519	±	0.043	3.100	±	0.727	7.167	±	0.808	0.753	±	0.122	9.253	±	0.122	34.600	±	6.804	0.480	±	0.094	3.947	±	1.330	-13.227	±	2.189	25.733	±	2.214	21.200	±	1.389
49	UV-A	2	24	8.5	50	4	7.283	±	0.394	88.200	±	1.473	3.647	±	0.121	0.483	±	0.030	7.423	±	0.426	11.100	±	0.756	1.047	±	0.106	9.547	±	0.106	39.967	±	13.066	1.665	±	0.544	3.510	±	1.293	-13.647	±	0.376	33.333	±	4.319	21.600	±	1.836
50	UV-A	2	48	8.5	50	4	8.080	±	0.380	88.100	±	1.153	3.647	±	0.121	0.483	±	0.030	8.663	±	0.781	15.047	±	0.377	1.293	±	0.211	9.793	±	0.211	49.000	±	4.616	1.021	±	0.096	3.810	±	1.624	-14.930	±	0.350	32.400	±	3.780	22.833	±	3.763
51	UV-A	2	72	8.5	50	4	8.247	±	0.012	87.067	±	2.113	3.647	±	0.121	0.483	±	0.030	8.167	±	0.748	17.487	±	1.792	1.513	±	0.115	10.013	±	0.115	78.900	±	4.158	1.096	±	0.057	4.657	±	1.003	-14.757	±	2.879	32.333	±	1.909	22.767	±	6.322
52	UV-A	3	24	10.5	10	4	7.563	±	0.188	91.400	±	1.082	3.123	±	0.180	0.510	±	0.024	4.053	±	0.760	6.500	±	1.573	0.500	±	0.225	11.000	±	0.225	37.600	±	2.425	1.566	±	0.102	4.577	±	0.510	-23.693	±	2.443	27.833	±	3.499	20.300	±	4.058
53	UV-A	3	48	10.5	10	4	8.210	±	0.035	88.133	±	4.005	3.123	±	0.180	0.510	±	0.024	3.987	±	1.064	7.100	±	0.458	0.647	±	0.161	11.147	±	0.161	44.100	±	5.009	0.918	±	0.104	4.850	±	0.304	-23.547	±	1.615	29.967	±	6.445	22.700	±	0.889
54	UV-A	3	72	10.5	10	4	8.397	±	0.304	88.667	±	0.971	3.123	±	0.180	0.510	±	0.024	4.547	±	0.601	8.430	±	0.972	0.607	±	0.143	11.107	±	0.143	61.000	±	3.940	0.847	±	0.055	4.833	±	0.561	-23.043	±	1.510	26.533	±	0.929	23.000	±	1.179
55	UV-A	4	24	10.5	50	4	7.410	±	0.234	89.833	±	1.429	3.560	±	0.035	0.467	±	0.006	11.623	±	0.962	12.943	±	0.905	1.313	±	0.146	11.813	±	0.146	46.600	±	5.292	1.943	±	0.221	4.443	±	0.752	-21.957	±	1.243	33.233	±	1.159	19.833	±	2.663
56	UV-A	4	48	10.5	50	4	7.850	±	0.219	90.267	±	2.503	3.560	±	0.035	0.467	±	0.006	13.800	±	0.643	20.607	±	1.180	1.943	±	0.132	12.423	±	0.108	106.600	±	5.367	2.221	±	0.112	7.240	±	0.865	-21.243	±	0.558	33.967	±	1.050	24.567	±	2.454
57	UV-A	4	72	10.5	50	4	7.930	±	0.208	89.333	±	2.914	3.560	±	0.035	0.467	±	0.006	12.733	±	0.614	28.000	±	1.226	2.513	±	0.029	12.500	±	0.000	159.833	±	11.288	2.220	±	0.158	8.747	±	2.030	-21.630	±	2.357	33.767	±	2.974	29.233	±	1.801
58	UV-A	5	24	8.5	30	1	7.363	±	0.236	88.033	±	2.454	3.360	±	0.092	0.562	±	0.024	5.560	±	0.318	9.207	±	1.594	0.690	±	0.092	9.190	±	0.092	30.467	±	17.424	1.269	±	0.726	2.603	±	0.646	-11.567	±	0.873	26.800	±	4.703	19.867	±	1.935
59	UV-A	5	48	8.5	30	1	8.233	±	0.137	88.433	±	1.358	3.360	±	0.092	0.562	±	0.024	5.803	±	0.336	12.387	±	0.524	0.913	±	0.042	9.413	±	0.042	41.200	±	1.539	0.858	±	0.032	4.263	±	0.903	-9.927	±	1.586	30.400	±	2.553	20.600	±	0.458
60	UV-A	5	72	8.5	30	1	8.517	±	0.150	89.267	±	2.074	3.360	±	0.092	0.562	±	0.024	5.997	±	0.836	12.987	±	2.216	0.983	±	0.191	9.483	±	0.191	46.767	±	18.314	0.650	±	0.254	3.570	±	0.598	-12.247	±	2.038	30.067	±	2.532	21.833	±	2.401
61	UV-A	6	24	8.5	30	7	7.157	±	0.232	87.667	±	1.893	4.140	±	0.383	0.488	±	0.030	5.887	±	0.384	10.157	±	1.213	0.713	±	0.126	9.213	±	0.126	21.733	±	2.610	0.906	±	0.109	2.690	±	0.310	-16.260	±	0.723	38.233	±	4.908	17.767	±	4.027
62	UV-A	6	48	8.5	30	7	7.680	±	0.272	89.733	±	0.404	4.140	±	0.383	0.488	±	0.030	7.110	±	0.626	12.077	±	1.743	0.940	±	0.121	9.440	±	0.121	38.533	±	11.763	0.802	±	0.245	2.630	±	0.643	-16.023	±	1.318	35.167	±	1.464	19.467	±	1.626
63	UV-A	6	72	8.5	30	7	7.967	±	0.015	90.333	±	1.250	4.140	±	0.383	0.488	±	0.030	5.857	±	0.688	13.070	±	1.720	1.247	±	0.076	9.747	±	0.076	57.500	±	2.234	0.799	±	0.031	3.643	±	0.367	-14.760	±	1.040	37.700	±	1.300	20.300	±	2.088
64	UV-A	7	24	10.5	30	1	7.623	±	0.237	88.767	±	1.861	3.317	±	0.105	0.538	±	0.037	7.463	±	0.469	10.773	±	1.531	0.980	±	0.104	11.480	±	0.104	40.500	±	4.004	1.688	±	0.167	4.823	±	0.782	-18.593	±	2.469	27.933	±	1.422	20.667	±	4.409
65	UV-A	7	48	10.5	30	1	8.333	±	0.185	89.700	±	3.051	3.317	±	0.105	0.538	±	0.037	8.997	±	0.532	14.963	±	0.166	1.210	±	0.017	11.710	±	0.017	76.267	±	8.343	1.589	±	0.174	5.877	±	0.369	-19.630	±	0.658	27.967	±	1.201	20.667	±	2.730
66	UV-A	7	72	10.5	30	1	8.333	±	0.221	89.467	±	0.513	3.317	±	0.105	0.538	±	0.037	7.583	±	1.200	17.287	±	0.745	1.643	±	0.169	12.143	±	0.169	115.367	±	5.811	1.602	±	0.081	7.193	±	0.491	-19.530	±	0.529	29.267	±	1.537	25.300	±	1.375
67	UV-A	8	24	10.5	30	7	7.283	±	0.385	89.067	±	1.137	4.117	±	0.748	0.474	±	0.019	7.257	±	0.268	9.963	±	1.799	0.803	±	0.071	11.303	±	0.071	36.167	±	10.211	1.508	±	0.426	4.447	±	0.431	-23.917	±	2.032	40.200	±	2.252	17.933	±	4.143
68	UV-A	8	48	10.5	30	7	8.057	±	0.298	88.733	±	1.102	4.117	±	0.748	0.474	±	0.019	8.213	±	0.820	15.137	±	2.490	1.197	±	0.058	11.697	±	0.058	69.600	±	5.333	1.450	±	0.112	5.703	±	0.741	-26.260	±	3.915	37.267	±	1.877	19.400	±	3.219
69	UV-A	8	72	10.5	30	7	7.950	±	0.233	88.467	±	0.764	4.117	±	0.748	0.474	±	0.019	8.477	±	0.496	17.167	±	0.308	1.550	±	0.122	12.050	±	0.122	106.967	±	10.831	1.486	±	0.151	6.673	±	1.558	-24.293	±	1.881	35.667	±	3.630	24.300	±	3.843
70	UV-A	9	24	9.5	10	1	7.120	±	0.327	87.700	±	1.473	3.700	±	0.216	0.520	±	0.004	3.900	±	0.026	8.490	±	0.527	0.533	±	0.129	10.033	±	0.129	30.033	±	6.385	1.252	±	0.266	3.240	±	0.456	-16.413	±	1.712	34.100	±	1.277	20.100	±	2.427
71	UV-A	9	48	9.5	10	1	7.957	±	0.065	89.767	±	2.150	3.700	±	0.216	0.520	±	0.004	3.923	±	0.183	7.563	±	0.789	0.650	±	0.121	10.150	±	0.121	52.333	±	3.453	1.090	±	0.072	4.153	±	0.960	-14.800	±	1.568	34.533	±	3.107	20.267	±	1.365
72	UV-A	9	72	9.5	10	1	8.323	±	0.184	87.400	±	2.563	3.700	±	0.216	0.520	±	0.004	3.757	±	0.587	7.490	±	1.063	0.523	±	0.115	10.023	±	0.115	46.500	±	5.890	0.646	±	0.081	3.907	±	0.315	-14.790	±	1.448	35.633	±	1.914	20.400	±	2.402
73	UV-A	10	24	9.5	10	7	7.490	±	0.442	88.967	±	1.756	3.733	±	0.778	0.532	±	0.012	3.447	±	0.705	7.250	±	1.175	0.777	±	0.050	10.277	±	0.050	38.600	±	9.959	1.606	±	0.415	4.743	±	0.352	-20.587	±	0.845	29.033	±	1.553	17.933	±	1.305
74	UV-A	10	48	9.5	10	7	8.113	±	0.236	89.367	±	3.710	3.733	±	0.778	0.532	±	0.012	4.033	±	0.275	7.823	±	1.779	0.640	±	0.060	10.140	±	0.060	47.200	±	2.166	0.983	±	0.045	3.323	±	1.217	-20.907	±	2.596	31.200	±	2.381	22.867	±	2.831
75	UV-A	10	72	9.5	10	7	8.217	±	0.074	88.533	±	1.250	3.733	±	0.778	0.532	±	0.012	3.907	±	0.558	9.930	±	0.865	0.707	±	0.060	10.207	±	0.060	54.233	±	4.082	0.753	±	0.057	4.980	±	0.684	-21.547	±	1.023	25.700	±	3.378	18.133	±	2.822
76	UV-A	11	24	9.5	50	1	7.490	±	0.229	88.700	±	4.063	3.483	±	0.235	0.516	±	0.029	11.243	±	0.471	14.920	±	1.089	1.270	±	0.062	10.770	±	0.062	42.733	±	9.808	1.781	±	0.407	4.317	±	0.775	-17.447	±	1.152	28.500	±	1.082	20.500	±	1.308
77	UV-A	11	48	9.5	50	1	8.073	±	0.250	88.967	±	1.607	3.483	±	0.235	0.516	±	0.029	13.120	±	0.650	21.270	±	1.498	1.830	±	0.140	11.330	±	0.140	82.867	±	11.407	1.726	±	0.237	5.563	±	0.429	-15.927	±	1.637	29.067	±	1.258	24.733	±	1.159
78	UV-A	11	72	9.5	50	1	8.270	±	0.157	91.500	±	1.249	3.483	±	0.235	0.516	±	0.029	12.743	±	0.526	26.937	±	1.433	2.580	±	0.354	12.080	±	0.354	154.467	±	20.000	2.146	±	0.278	8.503	±	0.863	-16.287	±	0.615	26.500	±	3.214	29.833	±	2.318
79	UV-A	12	24	9.5	50	7	7.330	±	0.416	86.967	±	1.950	3.683	±	0.371	0.490	±	0.023	11.290	±	0.745	15.327	±	0.663	1.257	±	0.136	10.757	±	0.136	37.467	±	11.012	1.561	±	0.458	3.967	±	0.395	-19.863	±	1.236	34.367	±	2.831	22.133	±	3.017
80	UV-A	12	48	9.5	50	7	8.110	±	0.244	89.767	±	1.531	3.683	±	0.371	0.490	±	0.023	13.760	±	0.739	21.220	±	0.465	1.863	±	0.116	11.363	±	0.116	84.300	±	11.212	1.757	±	0.233	5.597	±	0.815	-19.370	±	1.879	36.800	±	1.054	26.000	±	5.600
81	UV-A	12	72	9.5	50	7	8.223	±	0.346	89.033	±	2.413	3.683	±	0.371	0.490	±	0.023	13.227	±	0.235	28.043	±	0.414	2.590	±	0.096	12.090	±	0.096	136.200	±	5.311	1.892	±	0.074	6.773	±	0.839	-19.277	±	1.040	36.767	±	4.443	25.767	±	4.041
82	UV-A	13	24	9.5	30	4	7.560	±	0.254	89.333	±	2.354	2.967	±	0.476	0.522	±	0.018	8.090	±	0.547	11.727	±	0.855	0.860	±	0.069	10.360	±	0.069	47.700	±	5.294	1.988	±	0.220	4.433	±	0.902	-18.467	±	0.630	24.333	±	1.686	17.067	±	1.222
83	UV-A	13	48	9.5	30	4	7.897	±	0.050	89.900	±	2.166	2.967	±	0.476	0.522	±	0.018	8.917	±	1.083	14.473	±	0.970	1.317	±	0.190	10.817	±	0.190	64.167	±	3.402	1.336	±	0.071	3.823	±	0.660	-17.110	±	2.491	23.500	±	4.694	19.133	±	0.611
84	UV-A	13	72	9.5	30	4	8.333	±	0.136	86.967	±	1.159	2.967	±	0.476	0.522	±	0.018	7.997	±	1.174	16.250	±	0.885	1.447	±	0.055	10.947	±	0.055	82.467	±	2.857	1.145	±	0.040	5.807	±	0.222	-18.030	±	0.413	25.567	±	4.793	22.833	±	2.268
85	UV-A	14	24	9.5	30	4	7.503	±	0.084	89.433	±	1.893	3.523	±	0.401	0.542	±	0.044	7.400	±	0.419	11.600	±	1.915	0.930	±	0.111	10.430	±	0.111	39.800	±	9.268	1.658	±	0.387	4.170	±	0.996	-17.603	±	1.696	24.933	±	3.855	17.867	±	2.173
86	UV-A	14	48	9.5	30	4	8.263	±	0.256	89.933	±	2.914	3.523	±	0.401	0.542	±	0.044	8.810	±	0.713	13.217	±	0.917	1.250	±	0.101	10.750	±	0.101	65.033	±	4.368	1.355	±	0.091	5.307	±	0.552	-18.750	±	1.226	26.100	±	3.579	21.733	±	1.450
87	UV-A	14	72	9.5	30	4	8.443	±	0.281	87.633	±	1.193	3.523	±	0.401	0.542	±	0.044	8.487	±	0.814	18.233	±	0.421	1.773	±	0.160	11.273	±	0.160	96.233	±	4.332	1.336	±	0.060	6.003	±	0.355	-17.010	±	1.781	24.700	±	2.042	24.633	±	5.670
88	UV-A	15	24	9.5	30	4	7.437	±	0.187	88.500	±	1.510	2.910	±	0.491	0.570	±	0.006	7.240	±	0.425	9.560	±	1.681	0.903	±	0.140	10.403	±	0.140	34.433	±	11.585	1.435	±	0.482	3.183	±	0.944	-18.183	±	1.572	24.833	±	2.532	20.867	±	4.501
89	UV-A	15	48	9.5	30	4	8.183	±	0.095	89.233	±	1.415	2.910	±	0.491	0.570	±	0.006	8.343	±	0.285	14.503	±	0.360	1.267	±	0.099	10.767	±	0.099	62.800	±	7.301	1.308	±	0.152	5.223	±	0.230	-17.767	±	0.639	25.833	±	1.270	22.400	±	6.835
90	UV-A	15	72	9.5	30	4	8.610	±	0.147	86.933	±	0.503	2.910	±	0.491	0.570	±	0.006	7.843	±	0.922	17.420	±	0.487	1.523	±	0.093	11.023	±	0.093	95.100	±	6.907	1.321	±	0.096	6.750	±	0.801	-18.680	±	1.465	26.700	±	0.700	25.267	±	0.651
